# Supplementary material for: Vertebrate odorant binding proteins as antimicrobial humoral components of innate immunity for pathogenic microorganisms
Source: PLoS One. 2019 Mar 22;14(3):e0213545. doi: 10.1371/journal.pone.0213545 (PMC6430387; doi:10.1371/journal.pone.0213545)
Supplement: S1 Available Data — (XLSX) [file pone.0213545.s004.xlsx]

## Sheet: Fig 1 Farnesol
	AMA (micromolar)	Emission Fluorescence intensity						Farnesol (micromolar)	Emission Fluorescence intensity
	0	0						0	43
	0.0781	11						0.195	42
	0.1563	21						0.39	40
	0.3125	41						0.78	38
	0.625	75						1.56	33
	1.25	102						3.125	25
	2.5	115						6.25	14
	5	130						12.5	8
								25	4
	AMA (micromolar)	Emission Fluorescence intensity						Farnesol (micromolar)	Emission Fluorescence intensity
	0	2						0.39	53
	0.03	3						0.78	50
	0.078	7						1.56	30
	0.156	13						3.1	11
	0.312	22						6.2	6
	0.625	35
	1.25	51
	2.5	60
	5	68
	10	70

## Sheet: Fig 2 PYO
PYO (µg/l) mean values ± standard deviation
nominal	1050	2100
loaded	1055±71a	2096±106e
resin	480±22b	956±63f											average	dev.st
bOBP	n.d.	23±2 g						loaded	973	1089	1103		1055	71.3583
pOBP	157±10d	615±66 h							2021	2049	2217		2095.67	106.006
								resin	457	483	501		480.333	22.1209
									885	975	1007		955.667	63.2561
								bobp	6	0	2		2.66667	3.05505
									21	24	24		23	1.73205
								popb	149	153	168		156.667	10.0167
									540	638	666		614.667	66.1614

## Sheet: Fig 3 C4AHL
C4AHL (µg/l) mean values ± standard deviation
nominal	1700	3400	6800
loaded	1690±46aI	3400±79eI	6780±85iI
resin	1186±83bI	2231±160fI	4564±351lI
bOBP	330±14cI	800±46gI	2507±145mI
pOBP	720±25dI	1330±56hI	3200±142nI
									average	dev.st
				loaded	1643	1692	1735		1690	46.0326
					3316	3411	3473		3400	79.0759
					6716	6748	6877		6780.33	85.2311
				resin	1088	1233	1237		1186	84.8941
					2094	2192	2407		2231	160.103
					4168	4688	4836		4564	350.839
				bobp	318	326	345		329.667	13.8684
					749	811	839		799.667	46.0579
					2341	2568	2612		2507	145.434
				popb	692	731	738		720.333	24.7857
					1287	1311	1393		1330.33	55.5818
					3100	3138	3363		3200.33	142.149

## Sheet: Fig 4 C6AHL
C6AHL (µg/l) mean values ± standard deviation
nominal	2000	4000	8000
loaded	2011±33aII	4020±72eII	8049±84iII
resin	1852±146bII	3618±312fII	6953±572lII
bOBP	939±68cII	2054±180gII	4235±424mII
pOBP	1411±26dII	2886±62hII	5368±113nII
										average	dev.st
					loaded	1983	2002	2048		2011	33.4215
						3941	4038	4082		4020.33	72.1411
						7958	8066	8124		8049.33	84.2457
					resin	1701	1864	1992		1852.33	145.85
						3388	3493	3974		3618.33	312.459
						6495	6771	7594		6953.33	571.738
					bobp	861	969	987		939	68.1469
						1890	2025	2246		2053.67	179.723
						3746	4458	4501		4235	424.032
					popb	1388	1405	1439		1410.67	25.9679
						2816	2904	2937		2885.67	62.5486
						5243	5397	5464		5368	113.318

## Sheet: Fig 5 C7AHL
C7AHL (µg/l) mean values ± standard deviation
nominal	2100	4200	8500
loaded	2093 ± 31aIII	4180±56eIII	8510±130iIII
resin	1950 ±132bIII	3465 ± 235fIII	6970±488lIII
bOBP	677 ± 27cIII	2249 ± 54gIII	4501±97mIII
pOBP	990 ±82dIII	2858 ± 258hIII	5361±574nIII
										average	dev.st
					loaded	2058	2101	2119		2092.67	31.3422
						4127	4173	4239		4179.67	56.2968
						8410	8463	8656		8509.67	129.469
					resin	1799	2004	2046		1949.67	132.16
						3194	3579	3621		3464.67	235.343
						6411	7194	7305		6970	487.279
					bobp	646	687	698		677	27.4044
						2213	2224	2311		2249.33	53.6874
						4397	4519	4588		4501.33	96.7178
					popb	932	955	1084		990.333	81.9288
						2563	2975	3037		2858.33	257.638
						4998	5063	6023		5361.33	573.941

## Sheet:  Fig 6 oxo
C10oxo (µg/l) mean values ± standard deviation
nominal	100												average	dev.st
loaded	102±8aIV							loaded	93	104	109		102	8.18535
resin	89±4bIV							resin	84	91	92		89	4.3589
bOBP	n.d.							bobp	0	5	2		2.33333	2.51661
pOBP	15±3cIV							popb	12	15	18		15	3
C12oxo (µg/l) mean values ± standard deviation
nominal	100												average	dev.st
loaded	99±9aV							loaded	92	96	108		98.6667	8.32666
resin	86±6bV							resin	83	83	93		86.3333	5.7735
bOBP	n.d.							bobp	0	0	6		2	3.4641
pOBP	11±2cV							popb	9	12	13		11.3333	2.08167

## Sheet: Fig 7
			Time (hours)										Time (hours)
			2	4	6	8							2	4	6	8
	Inhibition percentage		0	35.2564	9.4463	0		experiment 1			Inhibition percentage		25.2252	27.3224	80.6667	64.6667		experiment 1
	Inhibition percentage		69.8113	0	0	55.7652		experiment 2			Inhibition percentage		45.2	34.3	45.3	89		experiment 2
	Inhibition percentage		55.8594	69.3878	54	70.1667		experiment 3			Inhibition percentage		20.4082	82.6923	77.5244	97.7041		experiment 3
											Inhibition percentage		69.8113	36.9863	0	32.0755		experiment 4
	mean value		41.8902	34.8814	21.1488	41.9773					Inhibition percentage		39.8438	63.9456	61.0909	79.8333		experiment 5
	Std Dev		36.9426	34.6954	28.8394	37.0597
											mean value		40.0977	49.0493	52.9164	72.6559
											Std Dev		19.4799	23.3927	32.7895	25.7714
			Time (hours)										Time (hours)
			2	4	6	8							2	4	6	8
	Inhibition percentage		51.2821	50.8287	72.6141	30		experiment 1			Inhibition percentage		64	80.8333	81.3333	50		experiment 1
	Inhibition percentage		41.0156	60.2041	84.7273	89.5		experiment 2			Inhibition percentage		0	53.0612	62.3636	85		experiment 2
	Inhibition percentage		58.5938	52.7211	65.4545	91.3333		experiment 3			Inhibition percentage		19.1406	73.8095	74.1818	85.3333		experiment 3
	mean value		50.2972	54.5846	74.2653	70.2778
	Std Dev		8.83039	4.95773	9.74192	34.8936
											mean value		27.7135	69.2347	72.6262	73.4444
											Std Dev		32.85	14.4402	9.58004	20.3042
			Time (hours)										Time (hours)
			2	4	6	8							2	4	6	8
	Inhibition percentage		0	37.5	60	50		experiment 1			Inhibition percentage		84.375	82.6087	94.8571	95.8333		experiment 1
	Inhibition percentage		57.8571	82.2222	92.6357	33.3333		experiment 2			Inhibition percentage		64.2857	92	94.4	99.1667		experiment 2
	Inhibition percentage		41.0256	80	55.5556	0		experiment 3
	Inhibition percentage		43.6	44.6667	90	94		experiment 4			mean value		74.3304	87.3043	94.6286	97.5
	Inhibition percentage		58.4	76	95.1667	97		experiment 5			Std Dev		14.2053	6.64065	0.323219	2.35707
	Inhibition percentage		81.6	96.5	99.6667	99.8333		experiment 6
	mean value		47.0805	69.4815	82.1708	62.3611
	Std Dev		27.2074	23.1691	19.2131	41.2052
			Time (hours)										Time (hours)
			2	4	6	8							2	4	6	8
	Inhibition percentage		76.6667	93.1667	94	75		experiment 1			Inhibition percentage		0	0	0	0		experiment 1
	Inhibition percentage		0	0	0	0		experiment 2			Inhibition percentage		0	0	0	0		experiment 2
	Inhibition percentage		0	0	0	0		experiment 3			Inhibition percentage		0	0	0	0		experiment 3
	Inhibition percentage		0	0	0	0		experiment 4			Inhibition percentage		0	0	0	0		experiment 4
	mean value		19.1667	23.2917	23.5	18.75					mean value		0	0	0	0
	Std Dev		38.3334	46.5834	47	37.5					Std Dev		0	0	0	0
			Time (hours)										Time (hours)
			2	4	6	8							2	4	6	8
	Inhibition percentage		99.6667	99.3333	85	71.6667		experiment 1			Inhibition percentage		0	0	0	0		experiment 1
	Inhibition percentage		93.5	94	91.8333	84.3333		experiment 2			Inhibition percentage		0	0	0	0		experiment 2
	Inhibition percentage		63.4	50.4	44.4	0		experiment 3
	Inhibition percentage		90.2	91.2	93.6	73.4		experiment 4
	mean value		86.6917	83.7333	78.7083	57.35					mean value		0	0	0	0
	Std Dev		16.0158	22.4768	23.1709	38.6423					Std Dev		0	0	0	0

## Sheet: Fig 8
			Time (hours)										Time (hours)
			2	4	6	8							2	4	6	8
	Inhibition percentage		28.481	0	0	0		experiment 1			Inhibition percentage		79.3651	94.8529	98.3333	100		experiment 1
			Time (hours)										Time (hours)
			2	4	6	8							2	4	6	8
	Inhibition percentage		64.7059	0	100	100		experiment 1			Inhibition percentage		93.6508	95.5882	100	100		experiment 1
	Inhibition percentage		5.8824	0	21.9512	0		experiment 2			Inhibition percentage		30.1587	100	99.1667	100		experiment 2
	Inhibition percentage		11.4754	39.6226	38.806	66.0714		experiment 3
	mean value		27.3546	13.2075	53.5857	55.3571					mean value		61.9047	97.7941	99.5833	100
	Std Dev		32.4679	22.8761	41.0699	50.8537					Std Dev		44.8957	3.11961	0.589232	0

## Sheet: Fig 9
			Time (hours)										Time (hours)
			2	4	6	8							2	4	6	8
	Inhibition percentage		8.3333	0	0	0		experiment 1			Inhibition percentage		66.6667	68.5	33.3333	16.6667		experiment 1
	Inhibition percentage		0	0	0	0		experiment 2			Inhibition percentage		25	0	0	0		experiment 2
											Inhibition percentage		0	0	0	0		experiment 3
	mean value		4.16665	0	0	0					Inhibition percentage		61.3333	50	0	0		experiment 4
	Std Dev		5.89253	0	0	0					Inhibition percentage		94.3333	91.5	97.3333	97.3333		experiment 5
											mean value		49.4667	42	26.1333	22.8
											Std Dev		37.0649	41.0625	42.3383	42.2858
			Time (hours)										Time (hours)
			2	4	6	8							2	4	6	8
	Inhibition percentage		0	0	0	0		experiment 1			Inhibition percentage		50	50	16.6667	0		experiment 1
	Inhibition percentage		0	0	0	0		experiment 2			Inhibition percentage		94	98.3333	99.6667	98.8333		experiment 2
											Inhibition percentage		99.5	100	100	96.8333		experiment 3
	mean value		0	0	0	0
	Std Dev		0	0	0	0					mean value		81.1667	82.7778	72.1111	65.2222
											Std Dev		27.1309	28.3986	48.0166	56.4929
			Time (hours)										Time (hours)
			2	4	6	8							2	4	6	8
	Inhibition percentage		25	0	0	0		experiment 1			Inhibition percentage		25	0	0	0		experiment 1
	Inhibition percentage		0	0	0	0		experiment 2
	mean value		12.5	0	0	0
	Std Dev		17.6777	0	0	0

## Sheet: Validation C4AHL
conC4AHL/concIS	Area C4Hl/AreaIS			Conc analyte	Conc IS
0.078	0.082			0.039	0.5				PRECISION
0.078	0.078			0.039	0.5				between	(<4.1)
0.078	0.087			0.039	0.5				LLOQ	med	high
0.5	0.42			0.25	0.5				0.082	1.14	9.03
0.5	0.33			0.25	0.5				0.078	1.09	8.38
0.5	0.55			0.25	0.5				0.087	1.02	8.68
1	1.14			0.5	0.5				0.081	1.07	8.72
1	1.09			0.5	0.5				0.084	1.11	8.85
1	1.02			0.5	0.5			CV	4.07955	4.14876	2.74302
2	2			1	0.5
2	2.16			1	0.5
2	2.27			1	0.5				within	(<4.8)
3.4	3.52			1.7	0.5				0.082	1.14	9.03
3.4	3.91			1.7	0.5				0.078	1.09	8.38
3.4	3.73			1.7	0.5				0.087	1.02	8.68
8	9.03			4	0.5				0.088	1.12	8.55
8	8.38			4	0.5				0.085	1.04	8.73
8	8.68			4	0.5			CV	4.83574	4.73068	2.7748
									Accuracy (RR%)
									LLOQ	med	high
									94.85	96.3	98.5
									94.85	96.1	98.6
									94.75	96.3	98.6
									94.75	96.2	98.5
									94.85	96.3	98.4
								mean	94.81	96.24	98.52

[truncated: 6 more sheets: Validation C6AHL, Validation C7AHL, Validation OXOC10, Validation OXOC12, Foglio10, Foglio11]
